# Supplementary material for: Balloon-assisted bioprosthetic or native aortic scallop intentional laceration to prevent iatrogenic coronary artery obstruction with en face view for patients exhibiting severe calcified leaflet: a case report
Source: Eur Heart J Case Rep. 2024 Dec 6;8(12):ytae643. doi: 10.1093/ehjcr/ytae643 (PMC11647591; doi:10.1093/ehjcr/ytae643)
Supplement: ytae643_Supplementary_Data [file ytae643_supplementary_data.zip]

Archive with 6 entries (6 files):
- SVideo.mp4
- TAVI-BASILICA_S_Figures_YK.pptx
- Video1.mp4
- Video2.mp4
- Video3.mp4
- Video4.mp4
